# Supplementary material for: Biomechanical stimulation promotes blood vessel growth despite VEGFR-2 inhibition
Source: BMC Biol. 2023 Dec 10;21:290. doi: 10.1186/s12915-023-01792-y (PMC10712065; doi:10.1186/s12915-023-01792-y)
Supplement: Supplementary file 2 — Additional file 2. Raw data points for all figures. [file 12915_2023_1792_MOESM2_ESM.xlsx]

## Sheet: Figure 1
Figure 1a			Figure 1b				Figure 1c			Figure 1d
	VEGFR-2:β-actin			pY1054/Y1059:VEGFR-2	pY1214:VEGFR-2			VEGFR-2:β-actin			pY1054/Y1059:VEGFR-2	pY1214:VEGFR-2
NT	1.00053		NT	2.12557	0.686494		NT	0.298077		NT	1.61447	1.24653
	1.03106			2.20345	0.868545			0.32894			4.12398	2.74273
	1.46091			1.56142	0.781067			0.197125			5.64823	2.19277
	1.18858		V	1.65003	1.01674			0.786958		V	8.91733	2.82704
	1.04951			1.76331	0.963686			0.592177			6.87489	2.90346
	1.21745			1.61524	0.888104			0.572855			6.88534	2.61177
V	1.29802		SU	0.617159	0.38291		V	0.284781		SU	2.30255	0.254245
	1.11527			0.601028	0.17474			0.282936			1.52284	0.129225
	1.13739			0.622212	0.323433			0.410804			0.698674	0.153503
	1.19606		V+SU	0.931392	0.345113			0.366788		V+SU	1.71097	0.164785
	0.917335			1.00538	0.277093			0.385103			2.82369	0.16059
	0.841991			0.56384	0.609352			0.487829			1.62622	0.164278
SU	2.1231						SU	0.99016
	1.81742							0.930757
	1.45569							1.58156
	0.944336							1.69256
	1.26628							1.83998
	0.753892							1.74042
V+SU	0.906605						V+SU	0.979082
	0.86616							0.908011
	1.01804							0.726545
	0.547843							1.22198
	0.925299							0.877682
	0.302728							0.906841

## Sheet: Figure 2
Figure 2a			Figure 2b			Figure 2c			Figure 2d				Figure 2e				Figure 2f				Figure 2g			Figure 2h			Figure 2i			Figure 2j				Figure 2k				Figure 2l
	VEGFR-2:0min NT			pY1054/Y1059:0min NT			pY1214:0min NT			VEGFR-2:β-actin				pY1054/Y1059:VEGFR-2				pY1214:VEGFR-2				VEGFR-2:β-actin			pY1054/Y1059:VEGFR-2			pY1214:VEGFR-2			VEGFR-2:β-actin				pY1054/Y1059:VEGFR-2				pY1214:VEGFR-2
0min NT	1.03643		0min NT	0.85867		0min NT	0.908009			Vehicle	SU5416			Vehicle	SU5416			Vehicle	SU5416		0min NT	1.08039		0min NT	0.190349		0min NT	0.129179			Vehicle	SU5416			Vehicle	SU5416			Vehicle	SU5416
	1.03742			0.918161			0.647265		5min NT	0.50603	0.65302		5min NT	1.80237	1.49298		5min NT	1.43301	1.53015			1.35598			0.178758			0.128049		5min NT	0.718578	1.796		5min NT	1.87332	0.889208		5min NT	0.968886	1.2164
	0.926155			1.22317			1.44473			0.503578	0.529009			1.67676	1.13195			1.51302	1.42982			1.29404			0.1907			0.0783162			2.11439	1.34106			1.23452	1.03831			0.976269	1.02852
	1.09804		5min NT	0.562232		5min NT	1.60073			0.489691	0.63441			1.80085	1.42066			1.24499	1.42508			1.55135		5min NT	0.0234408		5min NT	0.21206			1.38841	0.919875			2.12451	1.79288			0.847763	1.02479
	1.02167			0.490231			0.628103			0.713775	1.05355		5min V	1.82135	1.07942		5min V	2.39168	1.58083			1.74765			0.13645			0.223852			0.824179	1.03356		5min V	1.03545	2.12106		5min V	1.24991	1.07981
	0.880285			0.550518			0.79562			0.623442	1.10301			1.44292	0.564995			1.69375	1.57484			1.26075			0.242502			0.099522			0.647233	1.08369			1.3822	2.1642			1.43365	0.917575
5min NT	0.916963		5min V	0.870964		5min V	1.49859			0.812614	1.15495			1.28701	0.700463			1.42576	1.25769		5min NT	1.23289		5min V	0.142122		5min V	0.1335			0.896246	1.25616			1.76748	2.11206			1.46172	0.735114
	0.987561			0.933954			1.07526		5min V	0.374668	0.501906		5min ε	0.969093	0.913437		5min ε	1.31053	2.01436			1.25703			0.104087			0.192961		5min V	2.33575	0.720389		5min ε	1.00027	1.75152		5min ε	1.77859	0.628608
	0.94441			1.27916			1.11142			0.448448	0.804834			0.786403	1.22171			1.05812	1.96725			1.16327			0.0403595			0.237485			0.229407	0.675188			1.37127	1.83969			8.64613	0.803601
	1.19723		5min ε	0.194892		5min ε	1.6358			0.386435	0.724621			0.555448	1.00898			1.003	1.08615			0.950539		5min ε	0.327859		5min ε	0.311475			1.44272	0.692592			0.573075	1.85345			2.50288	0.972364
	0.651051			0.253519			1.69183			0.503397	0.845981		5min ε+V	0.581176	1.7337		5min ε+V	1.11353	1.49302			1.03304			0.294292			0.470494			1.13438	1.05011		5min ε+V	1.17041	1.87278		5min ε+V	8.16325	1.18764
	0.819284			0.150376			2.0945			0.700081	0.869721			0.57138	1.45196			1.52758	1.08313			0.891856			0.340066			0.439399			0.889142	1.19092			0.652946	1.79968			3.28685	0.889092
5min V	0.729156		5min ε+V	0.197541		5min ε+V	1.83428			0.628212	0.9056			0.323578	1.34498			1.2395	1.22679		5min V	1.63128		5min ε+V	0.201498		5min ε+V	0.352048			0.869093	1.10589			0.713427	1.75023			5.77604	1.01112
	0.760688			0.42992			2.73433		5min ε	0.505638	0.653757		15min NT	1.95116	3.36815		15min NT	1.57314	0.982378			1.55206			0.596206			0.355476		5min ε	2.51219	0.74084		15min NT	1.0004	1.94961		15min NT	2.37865	0.443292
	0.704164			0.618309			2.83135			0.447186	0.57951			2.19512	2.1124			1.09192	1.4595			1.50886			0.606011			0.20322			1.35984	0.659243			1.26277	1.97467			5.10438	0.477625
	0.630907		15min NT	1.00275		15min NT	1.02446			0.552675	0.668148			1.27386	4.31612			1.09226	0.999545			2.24227		15min NT	0.198078		15min NT	0.320961			3.29414	0.660337			1.05369	2.32867			5.11953	0.421514
	0.586713			1.63393			0.877294			0.719806	0.67737		15min V	1.58228	2.05196		15min V	1.26226	1.29227			1.94726			0.226218			0.339307			0.88308	0.975005		15min V	1.97936	2.39758		15min V	5.7769	0.414124
	0.59408			0.83374			1.03			1.01905	0.657396			1.40247	1.68581			1.15471	1.24667			1.97484			0.254867			0.18295			0.1522	0.951535			1.76176	2.64791			9.7979	0.467547
5min ε	0.7494		15min V	1.44862		15min V	1.47987			0.790393	1.16887			1.93872	1.71713			1.19438	1.13013		5min ε	1.12215		15min V	0.263419		15min V	0.175809			0.89288	0.811859			1.69874	2.6929			4.61068	0.273973
	1.44157			0.739888			1.74303		5min ε+V	0.295599	0.957796		15min ε	1.20699	0.896366		15min ε	1.45461	1.24025			1.27299			0.386906			0.147446		5min ε+V	2.5012	0.57598		15min ε	2.01571	1.91292		15min ε	7.04113	0.27492
	1.22045			0.383991			0.607149			0.263514	0.679958			0.916806	0.928701			1.11063	1.31237			0.952537			0.443233			0.140446			5.66231	0.575642			0.781374	2.15363			5.63126	0.168047
	0.649481		15min ε	0.541524		15min ε	1.42547			0.430359	0.755255			1.38083	0.971821			1.41931	1.23152			1.07247		15min ε	0.415891		15min ε	0.279725			1.92162	0.583746			0.921559	2.13022			6.74968	0.233807
	1.0254			0.670968			1.36329			0.670714	1.06192		15min ε+V	0.936338	1.30465		15min ε+V	1.06488	1.05176			1.03005			0.291735			0.239091			0.177778	0.744541		15min ε+V	1.12049	1.66409		15min ε+V	8.64923	0.360547
	1.1179			0.687475			1.50978			0.596003	2.71503			1.19728	1.12663			1.39722	0.963187			1.04997			0.320716			0.172433			0.500695	0.680361			1.26556	1.63746			8.53981	0.254335
5min ε+V	0.689064		15min ε+V	0.32843		15min ε+V	1.90413			0.547974	3.13635			1.02866	1.00828			1.60111	1.29488		5min ε+V	0.829134		15min ε+V	0.504627		15min ε+V	0.274642			0.246967	0.663539			0.890744	1.26427			15.4634	0.363086
	0.765045			0.322399			1.69197		15min NT	0.847625	0.548885											0.937693			0.444496			0.193969		15min NT	0.779922	2.26839
	0.578498			0.392533			1.67086			0.438004	0.82643											0.846972			0.220031			0.163492			0.662996	2.68587
	0.958382									0.703443	0.477548											1.01021									1.0325	2.70771
	1.33215									1.02992	1.02652											0.962711									0.522871	3.19988
	1.34853									1.01755	0.743267											0.727656									0.267773	4.23933
15min NT	1.02728									1.19646	0.862764										15min NT	1.9658									0.291116	2.85568
	1.05785								15min V	0.461979	0.621761											1.94067								15min V	0.616995	3.1329
	0.990697									0.686065	0.563222											1.70587									0.666237	2.90067
	1.0293									0.368257	0.692221											1.30401									0.646944	3.75392
	0.765682									1.43792	0.828387											1.13782									0.622617	2.24791
	0.964615									1.88418	0.739724											1.08469									0.341757	1.40414
15min V	0.758273									1.81416	0.781501										15min V	1.40531									0.597674	2.00535
	0.706592								15min ε	0.417214	1.11468											1.31663								15min ε	0.415112	3.56097
	0.609516									0.404757	1.04262											1.18064									0.761782	2.88275
	0.654424									0.187366	1.36888											1.56411									0.551329	3.72991
	0.68821									1.33777	0.934865											1.45978									0.201563	1.08477
	0.624179									1.82453	0.971654											1.51967									0.391893	1.16934
15min ε	0.620946									1.32822	0.969077										15min ε	1.07942									0.237804	1.33727
	0.719144								15min ε+V	0.428265	0.796047											0.997313								15min ε+V	1.21401	3.16679
	0.959738									0.281274	1.12289											1.02352									1.17654	3.36532
	1.33202									0.557105	0.849964											0.895522									1.33234	2.23162
	1.36007									1.66516	1.1207											0.845595									0.251249	1.00484
	1.59242									2.35828	0.93768											0.838126									0.213286	0.827011
15min ε+V	0.471142									1.01707	0.838759										15min ε+V	1.56321									0.122751	0.526552
	0.418788																					1.67084
	0.521377																					1.7727
	0.856959																					1.96551
	0.684705																					1.90749
	0.44203																					1.71053

## Sheet: Figure 3
Figure 3a			Figure 3b			Figure 3c				Figure 3d			Figure 3e				Figure 3f			Figure 3g
	Src:β-actin			Src:β-actin			Src:GAPDH				Src:0min NT			Src:β-actin				Src:β-actin			Src:β-actin
NT	1.14191		NT	1.59732			No Magnet	Magnet		0min NT	1.07453			Vehicle	SU5416		0min NT	0.954916			Vehicle	SU5416
	1.13975			2.1351		V	1.90903	1.5188			1.09429		5min NT	0.968749	1.20277			1.03376		5min NT	0.97723	1.3295
	1.44011			2.03851			1.13322	1.25237			0.831187			0.986952	1.17096			0.915544			0.995981	1.33268
	0.965483			1.09964			2.08006	1.2678			1.0624			0.862077	1.379			1.19659			1.03337	1.30427
	1.14469			1.84021			1.45324	0.886835			0.988903			1.20171	1.59405			1.38783			1.12128	1.52494
	1.29198			1.3111		Veh	1.19391	1.62759			0.948698			1.36454	1.3286			1.31814			1.16681	1.68968
V	1.39695		V	2.15934			2.47056	2.69326		5min NT	0.917212			1.42741	1.36093		5min NT	1.12381			1.08746	1.54381
	1.39576			2.02091			1.16941	0.957228			0.914524		5min V	0.797317	1.41769			1.14977		5min V	1.03742	1.22102
	1.49332			2.60808			3.2048	1.47416			0.89829			0.823501	1.81805			1.08107			2.0337	1.046
	1.2381			0.97152		SU	4.4809	2.43556			1.11362			0.731296	1.7335			1.06632			0.974322	0.941983
	1.17836			0.863217			7.18162	3.54574			0.962831			1.48946	1.31569			1.05129			1.03472	1.4601
	1.00705			1.3625			4.59718				0.999942			1.44351	1.11155			0.986731			1.01731	1.32054
SU	1.64213		SU	2.81981			6.34958			5min V	0.748744			1.35335	1.2264		5min V	0.871391			1.03061	1.25091
	1.38474			1.34401							0.750486		5min ε	0.943632	1.55787			0.897693		5min ε	0.928785	1.17785
	1.31117			1.19856							0.685398			0.728252	1.50552			0.930175			0.906817	1.25427
	1.13406			1.14382							0.927832			0.872731	1.33513			1.42828			0.904645	1.25571
	1.33275			0.897943							0.834802			1.36283	1.46009			1.48365			1.05444	1.55304
	1.34333			1.17314							0.89794			1.3658	1.80666			1.29296			1.03525	1.50516
V+SU	1.19004		V+SU	2.28946						5min ε	0.679048			1.27991	2.00632		5min ε	1.00803			1.10679	1.58856
	0.901065			2.08978							0.862265		5min ε+V	0.647846	1.43745			1.04025		5min ε+V	0.848791	1.24924
	0.595961			1.98177							0.769402			0.684539	1.30045			0.94901			0.815658	1.25265
	1.16047			1.30247							1.87744			0.841119	1.34671			0.999022			0.791189	1.16836
	0.9652			0.924285							2.01885			1.2882	1.95528			0.85928			1.01016	1.32885
	0.711302			0.948713							2.32122			1.47793	4.05967			0.952937			1.00078	1.26915
										5min ε+V	0.461038			1.18646	4.54812		5min ε+V	0.740954			0.919549	1.40371
											0.651575		15min NT	0.769478	1.2311			0.704598		15min NT	1.24637	1.20348
											0.911352			0.609678	0.995341			0.689741			1.22943	1.29068
											1.75189			0.561869	1.16479			1.21257			1.1916	1.49209
											1.65363			1.29644	1.67521			1.17648			1.09425	1.3011
											1.45939			1.56576	1.7396			1.10145			1.27435	1.41921
										15min NT	0.9429			1.68561	1.79474		15min NT	0.995765			1.24134	1.43275
											1.01937		15min V	0.515192	0.606966			0.868971		15min V	1.13054	1.29539
											1.00725			0.39813	0.82596			0.82261			1.13468	1.08191
											0.975443			0.324947	0.865337			1.46369			1.13155	1.09514
											1.00191			2.35944	1.63499			1.30491			1.18088	1.33521
											1.03473			2.4466	1.545			1.31532			1.2082	1.31449
										15min V	0.692472			2.59826	1.51312		15min V	1.94243			1.15733	1.25148
											0.740584		15min ε	0.332643	1.08981			0.967657		15min ε	1.14066	1.19252
											0.671603			0.437046	1.28378			0.909011			1.07669	1.22525
											0.895291			0.472487	1.46331			1.61239			1.09345	1.24321
											0.939276			2.41327	1.76582			1.47555			1.22067	1.25978
											0.924412			2.47436	1.75866			1.46891			1.11084	1.13938
										15min ε	0.6546			2.5139	1.8991		15min ε	0.684092			1.12655	1.17727
											0.762925		15min ε+V	0.526873	1.40787			0.66673		15min ε+V	1.02378	1.03927
											0.787953			0.609676	1.70284			0.722071			1.13036	1.16362
											2.23204			0.949426	1.63109			1.07602			0.986094	1.13774
											2.3027			2.78688	2.05884			1.04327			1.08448	1.15384
											2.42343			4.68609	1.81053			1.05772			1.11077	1.17409
										15min ε+V	0.4664			2.4575	1.66386		15min ε+V	0.853882			1.02731	1.14096
											0.515325							0.916757
											0.487852							1.05024
											1.80713							1.32393
											1.50446							1.38212
											1.44308							1.42743

## Sheet: Figure 4
Figure 4b
	Length/Explant Area
	No Magnet	Magnet
NT	0.00529481	0.00317618
	0.00586151	0.00238482
	0.00494716	0.00258452
V	0.0085707	0.00863466
	0.0113211	0.00575875
	0.0110534	0.00822384
Veh	0.00162982	0.00549734
	0.00186127	0.00431517
	0.00221261	0.00576339
SU	0.00484214	0.00399355
	0.00443831	0.00386902
	0.00566274	0.00319305
V+Veh	0.00663881	0.00876255
	0.00896904	0.00674237
	0.00741372	0.00534769
V+SU	0.00324307	0.00476654
	0.00309008	0.0040746
	0.00333211	0.00433489

## Sheet: Figure 5
Figure 5b				Figure 5d
	Side/Center Length				Length/Area (1/µm)
	Vehicle	SU5416			No Magnet	Magnet
NBF	0.063309	0		Blank	0.133991	0.145097
	0	0			0.213117	0.313867
	0.109503	0			0.206499	0.132661
	0.0650836	0			0.31273	0.0757047
	0	0				0.46095
	0	0.092354		Beads	0.153427	0.227247
	0.1026	0			0.273126	0.336502
		0			0.193467	0.208233
CAF	0.124191	0.116387			0.135075	0.497844
	0.137185	0.142431			0.0283602	0.638646
	1.07378	0			0.131873	0.073389
	0.500727	0			0.0818709	0.355787
	0.0198028	0.36562				0.368666
	0.0155683	0.384122
	1.67264	0.0185735
		0.247051

## Sheet: Supplemental Figure 3
Supplemental Figure 3a				Supplemental Figure 3b				Supplemental Figure 3c				Supplemental Figure 3d
	pY1054/Y1059:β-actin				pY1214:β-actin				pY1054/Y1059:β-actin				pY1214:β-actin
	Vehicle	SU5416			Vehicle	SU5416			Vehicle	SU5416			Vehicle	SU5416
5min NT	0.912	0.975		5min NT	1.023	1.612		5min NT	1.346	1.597		5min NT	0.549	0.812
	0.844	0.599			0.943	1.577			2.61	1.392			0.588	0.775
	0.882	0.901			1.012	1.646			2.95	1.649			0.536	1.143
5min V	0.682	0.542		5min V	1.204	1.337		5min V	2.419	1.528		5min V	1.122	0.881
	0.647	0.455			1.186	1.37			0.317	1.461			0.928	0.735
	0.497	0.508			0.896	1.139			2.55	1.463			0.906	0.445
5min ε	0.49	0.597		5min ε	0.943	1.364		5min ε	2.513	1.298		5min ε	1.237	0.678
	0.352	0.708			1.078	1.293			1.865	1.213			0.867	0.907
	0.307	0.674			0.793	1.27			1.888	1.224			1.445	0.933
5min ε+V	0.172	1.661		5min ε+V	0.747	1.585		5min ε+V	2.927	1.079		5min ε+V	0.672	0.974
	0.151	0.987			0.91	2.941			3.697	1.036			0.828	0.738
	0.139	1.016			0.679	3.848			1.371	1.022			0.872	0.805
15min NT	1.654	1.849		15min NT	1.62	1.008		15min NT	0.78	4.422		15min NT	1.198	1.277
	0.961	1.746			1.111	1.085			0.837	5.304			1.083	1.952
	0.896	2.061			1.307	0.862			1.088	6.305			0.981	1.018
15min V	0.731	1.276		15min V	1.815	1.071		15min V	1.221	7.511		15min V	1.98	0.714
	0.962	0.949			2.176	0.922			1.174	7.681			1.794	0.337
	0.714	1.189			2.167	0.883			1.099	10.109			1.4	0.437
15min ε	0.504	0.999		15min ε	1.946	1.159		15min ε	0.837	6.812		15min ε	0.708	0.493
	0.371	0.968			2.026	1.275			0.595	6.208			1.1	0.661
	0.259	1.33			1.885	1.193			0.508	7.946			1.238	0.822
15min ε+V	0.401	1.039		15min ε+V	1.773	1.179		15min ε+V	1.36	5.27		15min ε+V	1.532	0.647
	0.337	1.265			3.295	0.903			1.489	5.511			1.298	0.527
	0.573	0.857			1.628	1.086			1.187	2.821			1.166	0.296
